# Supplementary material for: Universal scaling laws of keyhole stability and porosity in 3D printing of metals
Source: Nat Commun. 2021 Apr 22;12:2379. doi: 10.1038/s41467-021-22704-0 (PMC8062476; doi:10.1038/s41467-021-22704-0)
Supplement: Supplementary file 4 — Supplementary Data 1 [file 41467_2021_22704_MOESM4_ESM.xlsx]

## Sheet: Sheet1
	P	eta	V	d	r0	K	rho	cp	alpha	Tv-T0	Lv	Tl-T0	Lm	e	Length (µm)	tan(theta)
Ti64, spot size 95 μm	103.198	0.442046	0.4	9.5e-05	4.75e-05	33.4	3920	830	1.02656e-05	3267	9255000	1630	286000	3.3008e-05	27	1.53117
	129.36	0.499723	0.4	9.5e-05	4.75e-05	33.4	3920	830	1.02656e-05	3267	9255000	1630	286000	8.53234e-05	107	1.65274
	155.523	0.544506	0.4	9.5e-05	4.75e-05	33.4	3920	830	1.02656e-05	3267	9255000	1630	286000	0.000130389	107	2.25615
	206.395	0.604942	0.4	9.5e-05	4.75e-05	33.4	3920	830	1.02656e-05	3267	9255000	1630	286000	0.000226766	67	3.76399
	228.198	0.623018	0.4	9.5e-05	4.75e-05	33.4	3920	830	1.02656e-05	3267	9255000	1630	286000	0.00025932	160	4.78024
	103.198	0.3402	0.6	9.5e-05	4.75e-05	33.4	3920	830	1.02656e-05	3267	9255000	1630	286000	1.5258e-05		0.64616
	155.523	0.443251	0.6	9.5e-05	4.75e-05	33.4	3920	830	1.02656e-05	3267	9255000	1630	286000	7.66388e-05	147	1.91964
	181.686	0.483114	0.6	9.5e-05	4.75e-05	33.4	3920	830	1.02656e-05	3267	9255000	1630	286000	0.000102954	195	1.99001
	207.849	0.516788	0.6	9.5e-05	4.75e-05	33.4	3920	830	1.02656e-05	3267	9255000	1630	286000	0.00011927	147	2.48061
	260.174	0.569262	0.6	9.5e-05	4.75e-05	33.4	3920	830	1.02656e-05	3267	9255000	1630	286000	0.0001694	146	3.48729
	286.337	0.589561	0.6	9.5e-05	4.75e-05	33.4	3920	830	1.02656e-05	3267	9255000	1630	286000	0.000204466	170	3.4618
	363.372	0.632801	0.6	9.5e-05	4.75e-05	33.4	3920	830	1.02656e-05	3267	9255000	1630	286000	0.000310908	120	5.68158
	415.698	0.652048	0.6	9.5e-05	4.75e-05	33.4	3920	830	1.02656e-05	3267	9255000	1630	286000	0.000361039	133	6.11472
	468.023	0.665782	0.6	9.5e-05	4.75e-05	33.4	3920	830	1.02656e-05	3267	9255000	1630	286000	0.00039992	120	7.51626
	103.198	0.304313	0.7	9.5e-05	4.75e-05	33.4	3920	830	1.02656e-05	3267	9255000	1630	286000	1.5258e-05		1.10531
	155.523	0.403697	0.7	9.5e-05	4.75e-05	33.4	3920	830	1.02656e-05	3267	9255000	1630	286000	6.16388e-05	147	1.37769
	207.849	0.47812	0.7	9.5e-05	4.75e-05	33.4	3920	830	1.02656e-05	3267	9255000	1630	286000	0.00011677	180	1.99775
	260.174	0.53385	0.7	9.5e-05	4.75e-05	33.4	3920	830	1.02656e-05	3267	9255000	1630	286000	0.0001644	173	2.84525
	311.047	0.574579	0.7	9.5e-05	4.75e-05	33.4	3920	830	1.02656e-05	3267	9255000	1630	286000	0.000219528	127	3.9759
	364.826	0.606833	0.7	9.5e-05	4.75e-05	33.4	3920	830	1.02656e-05	3267	9255000	1630	286000	0.000257162	130	4.23751
	417.151	0.630233	0.7	9.5e-05	4.75e-05	33.4	3920	830	1.02656e-05	3267	9255000	1630	286000	0.000307543	129	5.04638
	468.023	0.647335	0.7	9.5e-05	4.75e-05	33.4	3920	830	1.02656e-05	3267	9255000	1630	286000	0.00035142	135	5.82927
	518.895	0.660245	0.7	9.5e-05	4.75e-05	33.4	3920	830	1.02656e-05	3267	9255000	1630	286000	0.000445047	134	8.25605
	158.43	0.345777	0.9	9.5e-05	4.75e-05	33.4	3920	830	1.02656e-05	3267	9255000	1630	286000	6.21076e-05	160	1.27725
	209.302	0.415365	0.9	9.5e-05	4.75e-05	33.4	3920	830	1.02656e-05	3267	9255000	1630	286000	9.94804e-05	200	2.28613
	261.628	0.472707	0.9	9.5e-05	4.75e-05	33.4	3920	830	1.02656e-05	3267	9255000	1630	286000	0.00014935	174	3.19614
	312.5	0.517359	0.9	9.5e-05	4.75e-05	33.4	3920	830	1.02656e-05	3267	9255000	1630	286000	0.000171722	214	3.70338
	366.279	0.555062	0.9	9.5e-05	4.75e-05	33.4	3920	830	1.02656e-05	3267	9255000	1630	286000	0.000237838	214	4.10699
	417.151	0.583536	0.9	9.5e-05	4.75e-05	33.4	3920	830	1.02656e-05	3267	9255000	1630	286000	0.000261461	200	4.47154
	469.477	0.606999	0.9	9.5e-05	4.75e-05	33.4	3920	830	1.02656e-05	3267	9255000	1630	286000	0.00033733	307	5.85635
	521.802	0.625734	0.9	9.5e-05	4.75e-05	33.4	3920	830	1.02656e-05	3267	9255000	1630	286000	0.000373699	210	6.24035
	207.849	0.386807	1	9.5e-05	4.75e-05	33.4	3920	830	1.02656e-05	3267	9255000	1630	286000	8.5734e-05	214	2.31617
	312.5	0.491096	1	9.5e-05	4.75e-05	33.4	3920	830	1.02656e-05	3267	9255000	1630	286000	0.000174222	193	3.42075
	363.372	0.528423	1	9.5e-05	4.75e-05	33.4	3920	830	1.02656e-05	3267	9255000	1630	286000	0.000207845	197	3.52565
	415.698	0.559872	1	9.5e-05	4.75e-05	33.4	3920	830	1.02656e-05	3267	9255000	1630	286000	0.000223964	210	4.62934
	469.477	0.586198	1	9.5e-05	4.75e-05	33.4	3920	830	1.02656e-05	3267	9255000	1630	286000	0.00029133	220	5.14565
	521.802	0.607056	1	9.5e-05	4.75e-05	33.4	3920	830	1.02656e-05	3267	9255000	1630	286000	0.000308699	266	5.39437
	209.302	0.364768	1.1	9.5e-05	4.75e-05	33.4	3920	830	1.02656e-05	3267	9255000	1630	286000	7.94804e-05	250	1.83978
	312.5	0.466822	1.1	9.5e-05	4.75e-05	33.4	3920	830	1.02656e-05	3267	9255000	1630	286000	0.000145472	235	2.67437
	418.605	0.539457	1.1	9.5e-05	4.75e-05	33.4	3920	830	1.02656e-05	3267	9255000	1630	286000	0.000231457	320	4.4634
	521.802	0.58833	1.1	9.5e-05	4.75e-05	33.4	3920	830	1.02656e-05	3267	9255000	1630	286000	0.000283699	414	5.62542
	156.977	0.278044	1.2	9.5e-05	4.75e-05	33.4	3920	830	1.02656e-05	3267	9255000	1630	286000	3.46112e-05		1.27387
	209.302	0.343556	1.2	9.5e-05	4.75e-05	33.4	3920	830	1.02656e-05	3267	9255000	1630	286000	7.82304e-05	306	1.29578
	260.174	0.397483	1.2	9.5e-05	4.75e-05	33.4	3920	830	1.02656e-05	3267	9255000	1630	286000	9.56032e-05	373	2.55174
	313.953	0.445646	1.2	9.5e-05	4.75e-05	33.4	3920	830	1.02656e-05	3267	9255000	1630	286000	0.000135469	279	2.25817
	364.826	0.484129	1.2	9.5e-05	4.75e-05	33.4	3920	830	1.02656e-05	3267	9255000	1630	286000	0.000161592	319	3.41209
	469.477	0.545957	1.2	9.5e-05	4.75e-05	33.4	3920	830	1.02656e-05	3267	9255000	1630	286000	0.00021633	400	3.87895
	520.349	0.569262	1.2	9.5e-05	4.75e-05	33.4	3920	830	1.02656e-05	3267	9255000	1630	286000	0.000271203	526	4.47878
Ti6, spot size 140 μm	129.36	0.306583	0.4	0.00014	7e-05	33.4	3920	830	1.02656e-05	3267	9255000	1630	286000	2.34266e-05		1.15233
	154.07	0.347587	0.4	0.00014	7e-05	33.4	3920	830	1.02656e-05	3267	9255000	1630	286000	2.71148e-05		0.823398
	168.605	0.36968	0.4	0.00014	7e-05	33.4	3920	830	1.02656e-05	3267	9255000	1630	286000	2.95785e-05		0.677155
	180.233	0.386354	0.4	0.00014	7e-05	33.4	3920	830	1.02656e-05	3267	9255000	1630	286000	5.20494e-05		1.35527
	194.767	0.406015	0.4	0.00014	7e-05	33.4	3920	830	1.02656e-05	3267	9255000	1630	286000	5.20131e-05		1.16001
	207.849	0.422657	0.4	0.00014	7e-05	33.4	3920	830	1.02656e-05	3267	9255000	1630	286000	8.19804e-05		1.25265
	234.012	0.453166	0.4	0.00014	7e-05	33.4	3920	830	1.02656e-05	3267	9255000	1630	286000	0.000109415		1.89395
	258.721	0.478891	0.4	0.00014	7e-05	33.4	3920	830	1.02656e-05	3267	9255000	1630	286000	0.000146853		1.85321
	155.523	0.26	0.7	0.00014	7e-05	33.4	3920	830	1.02656e-05	3267	9255000	1630	286000	1.46112e-05		1.10463
	207.849	0.287582	0.7	0.00014	7e-05	33.4	3920	830	1.02656e-05	3267	9255000	1630	286000	3.32304e-05		1.05207
	232.558	0.312721	0.7	0.00014	7e-05	33.4	3920	830	1.02656e-05	3267	9255000	1630	286000	4.44186e-05		1.33562
	258.721	0.337671	0.7	0.00014	7e-05	33.4	3920	830	1.02656e-05	3267	9255000	1630	286000	5.93532e-05		0.814442
	284.884	0.361014	0.7	0.00014	7e-05	33.4	3920	830	1.02656e-05	3267	9255000	1630	286000	6.80378e-05		1.5469
	311.047	0.382853	0.7	0.00014	7e-05	33.4	3920	830	1.02656e-05	3267	9255000	1630	286000	7.29724e-05		1.0613
	363.372	0.4224	0.7	0.00014	7e-05	33.4	3920	830	1.02656e-05	3267	9255000	1630	286000	0.000109092		1.72705
	417.151	0.457913	0.7	0.00014	7e-05	33.4	3920	830	1.02656e-05	3267	9255000	1630	286000	0.000138957		1.79224
	520.349	0.513837	0.7	0.00014	7e-05	33.4	3920	830	1.02656e-05	3267	9255000	1630	286000	0.000209949		2.96064
	207.849	0.26	1	0.00014	7e-05	33.4	3920	830	1.02656e-05	3267	9255000	1630	286000	1.82304e-05		0.520532
	234.012	0.26	1	0.00014	7e-05	33.4	3920	830	1.02656e-05	3267	9255000	1630	286000	2.3165e-05		0.473917
	258.721	0.26	1	0.00014	7e-05	33.4	3920	830	1.02656e-05	3267	9255000	1630	286000	3.68532e-05		0.475443
	284.884	0.278637	1	0.00014	7e-05	33.4	3920	830	1.02656e-05	3267	9255000	1630	286000	3.67878e-05		0.946999
	312.5	0.298868	1	0.00014	7e-05	33.4	3920	830	1.02656e-05	3267	9255000	1630	286000	5.04687e-05		1.08974
	363.372	0.333627	1	0.00014	7e-05	33.4	3920	830	1.02656e-05	3267	9255000	1630	286000	7.40916e-05		0.984966
Al6061, spot size 88 μm	416	0.225123	0.45	8.8e-05	4.4e-05	90	2415	1170	3.18522e-05	2499	10530000	622	380000	0.000225	102	4.04889
	520	0.269025	0.45	8.8e-05	4.4e-05	90	2415	1170	3.18522e-05	2499	10530000	622	380000	0.000332	120	6.06751
	416	0.176748	0.6	8.8e-05	4.4e-05	90	2415	1170	3.18522e-05	2499	10530000	622	380000	0.000182	92	3.34514
	520	0.213465	0.6	8.8e-05	4.4e-05	90	2415	1170	3.18522e-05	2499	10530000	622	380000	0.000232	128	4.14155
	416	0.145389	0.75	8.8e-05	4.4e-05	90	2415	1170	3.18522e-05	2499	10530000	622	380000	8.9e-05	87	2.21137
	520	0.176748	0.75	8.8e-05	4.4e-05	90	2415	1170	3.18522e-05	2499	10530000	622	380000	0.000161	128	3.15077
	416	0.123446	0.9	8.8e-05	4.4e-05	90	2415	1170	3.18522e-05	2499	10530000	622	380000	7e-05	87	2.21302
	520	0.150744	0.9	8.8e-05	4.4e-05	90	2415	1170	3.18522e-05	2499	10530000	622	380000	0.000115	108	2.80643
	520	0.324796	0.35	8.8e-05	4.4e-05	90	2415	1170	3.18522e-05	2499	10530000	622	380000	0.0005302		10.3281
SS316, spot size 110 μm	208	0.359192	0.6	0.00011	5.5e-05	26.9	6881	790	4.9485e-06	2829	6336000	1430	260000	9.358e-05	388	1.74265
	312	0.462198	0.6	0.00011	5.5e-05	26.9	6881	790	4.9485e-06	2829	6336000	1430	260000	0.000181	360	2.89898
	416	0.534071	0.6	0.00011	5.5e-05	26.9	6881	790	4.9485e-06	2829	6336000	1430	260000	0.000267	400	3.76707
	520	0.584221	0.6	0.00011	5.5e-05	26.9	6881	790	4.9485e-06	2829	6336000	1430	260000	0.00038	440	6.16128
	208	0.534071	0.3	0.00011	5.5e-05	26.9	6881	790	4.9485e-06	2829	6336000	1430	260000	0.000209124	150	3.06741
	312	0.619214	0.3	0.00011	5.5e-05	26.9	6881	790	4.9485e-06	2829	6336000	1430	260000	0.000333664	166	4.79003
	416	0.660668	0.3	0.00011	5.5e-05	26.9	6881	790	4.9485e-06	2829	6336000	1430	260000	0.000492085	155	7.6109
