# Supplementary material for: Universal scaling laws of keyhole stability and porosity in 3D printing of metals
Source: Nat Commun. 2021 Apr 22;12:2379. doi: 10.1038/s41467-021-22704-0 (PMC8062476; doi:10.1038/s41467-021-22704-0)
Supplement: Supplementary file 5 — Supplementary Data 2 [file 41467_2021_22704_MOESM5_ESM.xlsx]

## Sheet: Sheet1
	eta(P-P0)	V	d	r0	K	rho	cp	alpha	Tv-T0	Lv	Tm-T0	Lm	Tv	Tl	e	eta	eta_reflect	eta_convect	eta_rediate	eta_evap	eta_spatt
Al6061, spot size 88 μm (EXP)	35.1191	0.45	8.8e-05	4.4e-05	90	2415	1170	3.18522e-05	2499	10530000	622	380000	2792	915	0.000225	0.225123	0.726251	0.0180098	0.000225123	0.0135074	0.0168842
	69.9464	0.45	8.8e-05	4.4e-05	90	2415	1170	3.18522e-05	2499	10530000	622	380000	2792	915	0.000332	0.269025	0.672866	0.021522	0.000269025	0.0161415	0.0201769
	27.5727	0.6	8.8e-05	4.4e-05	90	2415	1170	3.18522e-05	2499	10530000	622	380000	2792	915	0.000182	0.176748	0.789493	0.0141399	0.000176748	0.0106049	0.00883742
	55.501	0.6	8.8e-05	4.4e-05	90	2415	1170	3.18522e-05	2499	10530000	622	380000	2792	915	0.000232	0.213465	0.745763	0.0170772	0.000213465	0.0128079	0.0106733
	22.6808	0.75	8.8e-05	4.4e-05	90	2415	1170	3.18522e-05	2499	10530000	622	380000	2792	915	8.9e-05	0.145389	0.826841	0.0116312	0.000145389	0.00872337	0.00726947
	45.9546	0.75	8.8e-05	4.4e-05	90	2415	1170	3.18522e-05	2499	10530000	622	380000	2792	915	0.000161	0.176748	0.789493	0.0141399	0.000176748	0.0106049	0.00883742
	19.2576	0.9	8.8e-05	4.4e-05	90	2415	1170	3.18522e-05	2499	10530000	622	380000	2792	915	7e-05	0.123446	0.852975	0.0098757	0.000123446	0.00740678	0.00617231
	39.1933	0.9	8.8e-05	4.4e-05	90	2415	1170	3.18522e-05	2499	10530000	622	380000	2792	915	0.000115	0.150744	0.820464	0.0120595	0.000150744	0.00904461	0.00753718
Ti64, spot size 95 μm (EXP)	1.41366	0.4	9.5e-05	4.75e-05	33.4	3920	830	1.02656e-05	3267	9255000	1630	286000	3560	1923	3.3008e-05	0.442046	0.473523	0.0353637	0.000442046	0.0265228	0.0221023
	30.2326	0.4	9.5e-05	4.75e-05	33.4	3920	830	1.02656e-05	3267	9255000	1630	286000	3560	1923	0.000130389	0.544506	0.351494	0.0435605	0.000544506	0.0326704	0.0272253
	245.023	0.6	9.5e-05	4.75e-05	33.4	3920	830	1.02656e-05	3267	9255000	1630	286000	3560	1923	0.00039992	0.665782	0.173765	0.0532625	0.000665782	0.0399469	0.0665782
	160.705	0.7	9.5e-05	4.75e-05	33.4	3920	830	1.02656e-05	3267	9255000	1630	286000	3560	1923	0.000257162	0.606833	0.271194	0.0485466	0.000606833	0.03641	0.03641
	20.2037	0.9	9.5e-05	4.75e-05	33.4	3920	830	1.02656e-05	3267	9255000	1630	286000	3560	1923	6.21076e-05	0.345777	0.58818	0.0276621	0.000345777	0.0207466	0.0172888
	263.936	0.9	9.5e-05	4.75e-05	33.4	3920	830	1.02656e-05	3267	9255000	1630	286000	3560	1923	0.000373699	0.625734	0.242236	0.0500587	0.000625734	0.0375441	0.0438014
	79.8696	0.4	9.5e-05	4.75e-05	33.4	3920	830	1.02656e-05	3267	9255000	1630	286000	3560	1923	0.00025932	0.643018	0.224521	0.0514414	0.000643018	0.0385811	0.0417961
	15.8421	1.2	9.5e-05	4.75e-05	33.4	3920	830	1.02656e-05	3267	9255000	1630	286000	3560	1923	3.46112e-05	0.278044	0.66885	0.0222435	0.000278044	0.0166826	0.0139022
	14.6719	0.4	9.5e-05	4.75e-05	33.4	3920	830	1.02656e-05	3267	9255000	1630	286000	3560	1923	8.53234e-05	0.499723	0.404829	0.0399779	0.000499723	0.0299834	0.0249862
	30.2326	0.4	9.5e-05	4.75e-05	33.4	3920	830	1.02656e-05	3267	9255000	1630	286000	3560	1923	0.000130389	0.544506	0.351494	0.0435605	0.000544506	0.0326704	0.0272253
	64.3628	0.4	9.5e-05	4.75e-05	33.4	3920	830	1.02656e-05	3267	9255000	1630	286000	3560	1923	0.000226766	0.624942	0.255695	0.0499953	0.000624942	0.0374965	0.0312471
	79.8696	0.4	9.5e-05	4.75e-05	33.4	3920	830	1.02656e-05	3267	9255000	1630	286000	3560	1923	0.00025932	0.623018	0.257986	0.0498414	0.000623018	0.0373811	0.0311509
	109.857	0.6	9.5e-05	4.75e-05	33.4	3920	830	1.02656e-05	3267	9255000	1630	286000	3560	1923	0.000204466	0.589561	0.297833	0.0471648	0.000589561	0.0353736	0.029478
	205.85	0.6	9.5e-05	4.75e-05	33.4	3920	830	1.02656e-05	3267	9255000	1630	286000	3560	1923	0.000361039	0.632048	0.220369	0.0505638	0.000632048	0.0379229	0.0584644
	51.5648	0.7	9.5e-05	4.75e-05	33.4	3920	830	1.02656e-05	3267	9255000	1630	286000	3560	1923	0.00011677	0.47812	0.430559	0.0382496	0.00047812	0.0286872	0.023906
Ti64, spot size 140 μm (EXP)	14.656	0.4	0.00014	7.5e-05	33.4	3920	830	1.02656e-05	3267	9255000	1630	286000	3560	1923	3.16913e-05	0.336107	0.599696	0.0268886	0.000336107	0.0201664	0.0168054
	59.3031	0.4	0.00014	7.5e-05	33.4	3920	830	1.02656e-05	3267	9255000	1630	286000	3560	1923	0.000157343	0.443484	0.47181	0.0354787	0.000443484	0.026609	0.0221742
	32.1045	0.4	0.00014	7.5e-05	33.4	3920	830	1.02656e-05	3267	9255000	1630	286000	3560	1923	8.78361e-05	0.387506	0.53848	0.0310005	0.000387506	0.0232504	0.0193753
	123.407	0.7	0.00014	7.5e-05	33.4	3920	830	1.02656e-05	3267	9255000	1630	286000	3560	1923	0.000148882	0.422409	0.496911	0.0337927	0.000422409	0.0253445	0.0211204
	189.445	0.7	0.00014	7.5e-05	33.4	3920	830	1.02656e-05	3267	9255000	1630	286000	3560	1923	0.000224945	0.479183	0.429293	0.0383347	0.000479183	0.028751	0.0239592
